# Supplementary material for: Targeted Genomic Profiling and Chemotherapy Outcomes in Grade 3 Gastro-Entero-Pancreatic Neuroendocrine Tumors (G3 GEP-NET)
Source: Diagnostics (Basel). 2023 Apr 29;13(9):1595. doi: 10.3390/diagnostics13091595 (PMC10178589; doi:10.3390/diagnostics13091595)
Supplement: Supplementary file 1 [file diagnostics-13-01595-s001.zip]

Archive with 1 entries (1 files):
- diagnostics-2353902-supplementary.pdf
